# Supplementary material for: Using the Timmer Scale to Standardize Pediatric Dentistry Residents’ Scientific Appraisal Skills
Source: MedEdPORTAL. 2021 Feb 12;17:11101. doi: 10.15766/mep_2374-8265.11101 (PMC7880256; doi:10.15766/mep_2374-8265.11101)
Supplement: Supplementary file 1 — Introductory Course Material (EBP).pptxJournal Club Course Introduction.pptxQuality Assessment Score Sheet.docxStudy Design and Total Possible Points Form.docxArticles Evaluation Form.docxCourse Evaluation Form.docxPreclass and Remediation Reading Assignments.docx [file mep_2374-8265.11101-s001.zip]

Archive with 8 entries (8 files):
- _Educational_Summary_Report_11101.pdf
- A. Introductory Course Material (EBP).pptx
- B. Journal Club Course Introduction.pptx
- C. Quality Assessment Score Sheet.docx
- D. Study Design and Total Possible Points Form.docx
- E. Articles Evaluation Form.docx
- F. Course Evaluation Form.docx
- G. Preclass and Remediation Reading Assignments.docx
